# Supplementary material for: Application of the ARIMA model on the COVID-2019 epidemic dataset
Source: Data Brief. 2020 Feb 26;29:105340. doi: 10.1016/j.dib.2020.105340 (PMC7063124; doi:10.1016/j.dib.2020.105340)
Supplement: Multimedia component 1 [file mmc1.xlsx]

## Sheet: Foglio1
Province/State	Country/Region	Lat	Long	1/21/20 22:00	1/22/20 12:00	1/23/20 12:00	1/24/20 0:00	1/24/20 12:00	1/25/20 0:00	1/25/20 12:00	1/25/20 22:00	1/26/20 11:00	1/26/20 23:00	1/27/20 9:00	1/27/20 19:00	1/27/20 20:30	1/28/20 13:00	1/28/20 18:00	1/28/20 23:00	1/29/20 13:30	1/29/20 14:30	1/29/20 21:00	1/30/20 11:00	1/31/20 14:00	2020-01-02 10:00:00	2020-02-02 21:00:00	2020-03-02 21:00:00	2020-04-02 09:40:00	2020-04-02 22:00:00	2020-05-02 09:00:00	2020-05-02 23:00:00	2020-06-02 09:00:00	2020-06-02 14:20:00	2020-07-02 20:13:00	2020-07-02 22:50:00	2020-08-02 10:24:00	2020-08-02 23:04:00	2020-09-02 10:30:00	2020-09-02 23:20:00	2020-10-02 10:30:00	2020-10-02 19:30:00	2020-11-02 10:50:00	2020-11-02 20:44:00	2020-12-02 10:20:00	2020-12-02 22:00:00	2/13/20 10:00	2/13/20 21:15
	Anhui	Mainland China	31.8257	117.226		1	9	15	15	39	39	60	60	70	70	70	106	106	106	152	152	152	200	200	237	297	408	480	480	530	530	591	591	591	665	733	733	779	779	830	830	830	860	889	889	910	910	934
	Beijing	Mainland China	40.1824	116.414	10	14	22	26	36	36	41	51	68	68	72	80	80	91	91	91	111	111	111	114	139	168	191	212	212	228	253	274	274	274	297	315	315	326	326	337	337	337	342	342	352	366	366	366
	Chongqing	Mainland China	30.0572	107.874	5	6	9	27	27	57	57	75	75	110	110	110	132	132	132	147	147	147	165	182	211	247	300	337	337	366	376	389	400	400	415	426	428	446	450	468	473	486	489	505	509	518	525	529
	Fujian	Mainland China	26.0778	117.99		1	5	5	10	10	18	18	35	35	56	59	59	80	80	82	84	84	101	101	120	144	159	179	179	194	205	215	215	215	224	239	239	250	250	261	261	261	267	272	272	279	279	281
	Gansu	Mainland China	36.0611	103.834			2	2	2	4	4	7	7	14	14	14	19	19	19	24	24	24	26	26	29	35	51	55	55	57	57	62	62	62	67	71	79	79	79	83	83	86	86	86	86	87	87	90
	Guangdong	Mainland China	23.3384	113.422	17	26	32	53	53	78	78	98	111	146	151	151	151	207	207	241	277	277	311	354	436	535	683	725	797	870	895	944	970	970	1034	1075	1095	1120	1131	1151	1159	1159	1177	1219	1219	1241	1241	1261
	Guangxi	Mainland China	23.8291	108.788		2	5	13	23	23	23	33	36	46	46	46	51	51	51	58	58	58	78	78	87	100	127	139	139	150	150	168	168	168	172	183	183	195	195	210	210	210	215	222	222	222	222	226
	Guizhou	Mainland China	26.8154	106.875		1	3	3	3	4	4	5	5	7	7	7	9	9	9	9	9	9	12	12	29	29	46	56	56	64	64	69	71	71	81	89	89	96	99	109	109	109	127	131	133	135	135	140
	Hainan	Mainland China	19.1967	109.746		4	5	8	8	17	19	19	22	22	33	33	33	40	40	43	43	43	43	46	52	62	71	79	79	91	91	100	106	106	117	124	124	128	131	136	138	138	144	151	157	157	157	158
	Hebei	Mainland China	38.0428	114.515		1	1	2	2	8	8	13	13	18	18	18	33	33	33	48	48	48	65	65	82	96	113	126	126	135	135	157	157	157	172	195	195	206	206	218	218	218	239	251	251	265	265	283
	Heilongjiang	Mainland China	47.862	127.762			2	4	4	9	9	15	15	21	21	21	30	33	33	37	38	38	43	44	59	80	95	155	155	190	190	227	227	227	277	295	295	307	307	331	331	331	360	378	378	395	395	418
	Henan	Mainland China	33.882	113.614		5	5	9	9	32	32	83	83	128	128	128	168	168	168	206	206	206	278	278	352	422	566	675	675	764	764	851	851	851	914	981	981	1033	1033	1073	1073	1073	1105	1135	1135	1169	1169	1184
	Hubei	Mainland China	30.9756	112.271	270	444	444	549	549	729	761	1052	1058	1423	1423	1423	2714	2714	3554	3554	3554	3554	4586	4903	5806	7153	11177	13522	13522	16678	16678	19665	19665	19665	22112	24953	24953	27100	27100	29631	29631	31728	31728	33366	33366	48206	48206	51986
	Hunan	Mainland China	27.6104	111.709	1	4	9	24	24	43	43	69	69	100	100	100	100	143	143	221	221	221	277	277	332	389	521	521	593	661	661	711	711	711	772	803	803	838	838	879	879	879	912	946	946	968	968	988
	Inner Mongolia	Mainland China	44.0945	113.946				1	1	2	7	7	7	11	11	11	11	15	15	16	16	16	16	19	20	23	27	34	34	42	42	46	46	46	50	52	52	54	54	58	58	58	58	58	60	61	61	65
	Jiangsu	Mainland China	32.9703	119.464		1	5	9	9	18	18	31	33	47	47	47	70	70	70	99	99	99	129	129	168	202	271	308	308	341	341	373	373	373	408	439	439	468	468	492	492	492	515	543	543	570	570	593
	Jiangxi	Mainland China	27.614	115.722	2	2	7	7	18	18	18	36	36	48	48	72	72	72	109	109	109	109	162	162	240	286	391	391	476	548	548	600	600	600	661	698	698	740	740	771	771	771	804	844	844	872	872	900
	Jilin	Mainland China	43.6666	126.192			1	3	3	4	4	4	4	6	6	6	6	8	8	9	9	9	14	14	14	17	31	42	42	54	54	59	59	59	65	69	69	78	78	80	80	81	81	83	83	84	84	86
	Liaoning	Mainland China	41.2928	122.609		2	3	4	4	15	17	19	21	23	27	27	27	34	34	36	39	39	39	41	48	63	70	74	74	81	88	89	91	94	99	99	105	105	107	107	108	108	111	116	116	116	117	117
	Ningxia	Mainland China	37.2692	106.165		1	1	1	2	3	3	4	4	4	7	7	7	11	11	12	12	12	12	17	21	26	28	31	34	34	34	40	40	40	43	45	45	45	45	49	49	49	53	53	58	64	64	67
	Qinghai	Mainland China	35.6594	96.0256							1	1	1	4	4	6	6	6	6	6	6	6	6	8	8	9	11	13	15	17	17	18	18	18	18	18	18	18	18	18	18	18	18	18	18	18	18	18
	Shaanxi	Mainland China	35.1917	108.87			3	3	5	5	15	15	22	22	35	35	35	46	46	56	56	56	56	63	87	101	116	128	142	165	165	173	173	173	184	195	195	208	208	213	213	213	219	219	225	229	229	229
	Shandong	Mainland China	36.3438	118.153	1	2	6	9	15	21	27	39	46	63	75	75	87	95	95	121	130	130	145	158	184	206	246	270	270	298	307	343	347	347	386	407	416	435	444	459	466	466	487	497	497	506	509	519
	Shanghai	Mainland China	31.2033	121.455	9	9	16	20	20	33	33	40	40	53	53	53	66	66	66	80	96	96	101	112	135	169	193	208	208	233	243	254	257	257	277	281	286	292	293	295	299	299	303	306	311	313	315	318
	Shanxi	Mainland China	37.5777	112.292		1	1	1	1	6	6	9	9	13	13	13	20	20	27	27	27	27	35	35	39	47	66	74	74	81	81	90	90	90	96	104	104	115	115	119	119	119	122	124	124	126	126	126
	Sichuan	Mainland China	30.6171	102.71	2	5	8	15	15	28	28	44	44	69	69	69	90	90	90	108	108	108	142	142	177	207	254	254	282	301	301	321	321	321	344	363	364	386	386	405	405	405	417	436	436	451	451	463
	Tianjin	Mainland China	39.2936	117.333	2	4	4	5	8	8	10	13	14	14	22	23	23	24	24	25	27	27	27	31	32	38	48	60	60	67	69	69	78	78	81	88	88	90	90	94	95	95	105	106	112	113	117	119
	Tibet	Mainland China	30.1534	88.7879																			1	1	1	1	1	1	1	1	1	1	1	1	1	1	1	1	1	1	1	1	1	1	1	1	1	1
	Xinjiang	Mainland China	41.1198	85.1782			2	2	2	3	3	4	4	5	5	5	5	10	10	13	13	13	14	14	17	18	24	24	29	32	32	36	36	36	39	42	42	45	45	49	49	49	55	59	59	63	63	65
	Yunnan	Mainland China	24.9741	101.487	1	1	2	2	5	5	11	11	16	19	26	26	26	44	44	44	55	55	55	70	83	91	105	117	117	122	124	128	133	133	138	138	138	140	141	141	149	149	153	154	154	155	156	156
	Zhejiang	Mainland China	29.1825	120.099	5	10	27	43	43	62	62	104	104	128	128	128	173	173	173	296	296	296	428	428	538	599	724	724	829	895	895	954	954	954	1006	1048	1048	1075	1075	1092	1092	1092	1117	1131	1131	1145	1145	1155
		Thailand	13.7563	100.502	2	2	3	4	5	5	7	7	8	8	8	8	8	14	14	14	14	14	14	14	19	19	19	19	19	25	25	25	25	25	25	25	32	32	32	32	32	32	32	33	33	33	33	33
		Japan	35.6762	139.65	1	2	2	2	2	2	2	2	4	4	4	4	4	7	7	7	7	7	11	11	15	17	20	20	20	22	22	45	45	45	25	25	25	25	26	26	26	26	26	26	28	28	28	28
		South Korea	37.5665	126.978		1	1	1	2	2	2	2	3	3	4	4	4	4	4	4	4	4	4	4	11	12	15	15	15	16	16	23	23	23	24	36	24	25	25	27	27	27	28	28	28	28	28	28
	Taiwan	Taiwan	23.6978	120.96	1	1	1	1	3	3	3	3	4	4	5	5	5	8	8	8	8	8	8	9	10	10	10	10	10	11	11	11	13	16	16	16	17	17	18	18	18	18	18	18	18	18	18	18
	Seattle, WA	US	47.7511	-120.74	1	1	1	1	1	1	1	1	1	1	1	1	1	1	1	1	1	1	1	1	1	1	1	1	1	1	1	1	1	1	1	1	1	1	1	1	1	1	1	1	1	1	1	1
	Chicago, IL	US	40.6331	-89.3985					1	1	1	1	1	1	1	1	1	1	1	1	1	1	1	1	2	2	2	2	2	2	2	2	2	2	2	2	2	2	2	2	2	2	2	2	2	2	2	2
	Tempe, AZ	US	34.0489	-111.094									1	1	1	1	1	1	1	1	1	1	1	1	1	1	1	1	1	1	1	1	1	1	1	1	1	1	1	1	1	1	1	1	1	1	1	1
	Macau	Macau	22.1987	113.544		1	2	2	2	2	2	2	5	6	6	6	6	7	7	7	7	7	7	7	7	7	8	8	8	10	10	10	10	10	10	10	10	10	10	10	10	10	10	10	10	10	10	10
	Hong Kong	Hong Kong	22.3193	114.169			2	2	2	5	5	5	8	8	8	8	8	8	8	8	10	10	10	10	12	13	15	15	15	18	21	21	21	24	25	26	26	26	29	36	38	38	49	49	50	50	53	53
		Singapore	1.3521	103.82			1	1	3	3	3	3	4	4	4	5	5	7	7	7	7	7	10	10	13	18	18	18	18	24	24	28	28	28	30	30	33	40	40	43	43	45	45	47	47	50	58	58
		Vietnam	21.0278	105.834			2	2	2	2	2	2	2	2	2	2	2	2	2	2	2	2	2	2	2	6	6	8	8	8	8	10	10	10	10	10	13	13	13	14	14	14	15	15	15	15	16	16
		France	46.2276	2.2137					2	3	3	3	3	3	3	3	3	3	4	4	4	5	5	5	5	6	6	6	6	6	6	6	6	6	6	6	11	11	11	11	11	11	11	11	11	11	11	11
		Nepal	28.3949	84.124						1	1	1	1	1	1	1	1	1	1	1	1	1	1	1	1	1	1	1	1	1	1	1	1	1	1	1	1	1	1	1	1	1	1	1	1	1	1	1
		Malaysia	4.2105	101.976						3	3	3	4	4	4	4	4	4	4	7	7	7	7	8	8	8	8	8	8	10	10	12	12	12	12	12	16	16	16	18	18	18	18	18	18	18	19	19
	Toronto, ON	Canada	43.6532	-79.3832									1	1	1	1	1	1	1	1	1	1	1	1	2	2	2	2	2	2	2	2	2	2	2	2	2	2	2	2	2	2	2	2	2	2	2	2
	British Columbia	Canada	49.2827	-123.121														1	1	1	1	1	1	1	1	1	1	1	1	1	1	2	2	2	4	4	4	4	4	4	4	4	4	4	4	4	4	4
	Orange, CA	US	33.7879	-117.853									1	1	1	1	1	1	1	1	1	1	1	1	1	1	1	1	1	1	1	1	1	1	1	1	1	1	1	1	1	1	1	1	1	1	1	1
	Los Angeles, CA	US	34.0522	-118.244									1	1	1	1	1	1	1	1	1	1	1	1	1	1	1	1	1	1	1	1	1	1	1	1	1	1	1	1	1	1	1	1	1	1	1	1
	New South Wales	Australia	-33.8688	151.209									3	3	4	4	4	4	4	4	4	4	4	4	4	4	4	4	4	4	4	4	4	4	4	4	4	4	4	4	4	4	4	4	4	4	4	4
	Victoria	Australia	-37.8136	144.963									1	1	1	1	1	1	1	1	1	1	2	3	3	4	4	4	4	4	4	4	4	4	4	4	4	4	4	4	4	4	4	4	4	4	4	4
	Queensland	Australia	-27.4698	153.025																			1	2	2	2	2	2	2	3	3	4	4	4	5	5	5	5	5	5	5	5	5	5	5	5	5	5
		Cambodia	12.5657	104.991											1	1	1	1	1	1	1	1	1	1	1	1	1	1	1	1	1	1	1	1	1	1	1	1	1	1	1	1	1	1	1	1	1	1
		Sri Lanka	7.8731	80.7718												1	1	1	1	1	1	1	1	1	1	1	1	1	1	1	1	1	1	1	1	1	1	1	1	1	1	1	1	1	1	1	1	1
		Germany	51.1657	10.4515													1	1	4	4	4	4	4	4	5	7	10	10	12	12	12	12	12	12	13	13	13	13	14	14	14	14	14	16	16	16	16	16
		Finland	61.9241	25.7482																	1	1	1	1	1	1	1	1	1	1	1	1	1	1	1	1	1	1	1	1	1	1	1	1	1	1	1	1
		United Arab Emirates	23.4241	53.8478																	4	4	4	4	4	4	5	5	5	5	5	5	5	5	5	5	7	7	7	7	7	8	8	8	8	8	8	8
		Philippines	12.8797	121.774																				1	1	1	2	2	2	2	2	2	2	2	3	3	3	3	3	3	3	3	3	3	3	3	3	3
		India	20.5937	78.9629																	1			1	1	1	2	2	3	3	3	3	3	3	3	3	3	3	3	3	3	3	3	3	3	3	3	3
	London, ON	Canada	42.9849	-81.2453																					1	1	1	1	1	1	1	1	1	1	1	1	1	1	1	1	1	1	1	1	1	1	1	1
		Italy	41.8719	12.5674																					2	2	2	2	2	2	2	2	2	2	3	3	3	3	3	3	3	3	3	3	3	3	3	3
		UK	55.3781	-3.436																					2	2	2	2	2	2	2	2	2	2	3	3	3	3	3	3	3	8	8	8	8	9	9	9
		Russia	61.524	105.319																					2	2	2	2	2	2	2	2	2	2	2	2	2	2	2	2	2	2	2	2	2	2	2	2
		Sweden	60.1282	18.6435																					1	1	1	1	1	1	1	1	1	1	1	1	1	1	1	1	1	1	1	1	1	1	1	1
	Santa Clara, CA	US	37.3541	-121.955																					1	1	1	1	2	2	2	2	2	2	2	2	2	2	2	2	2	2	2	2	2	2	2	2
		Spain	40.4637	-3.7492																						1	1	1	1	1	1	1	1	1	1	1	1	1	1	2	2	2	2	2	2	2	2	2
	South Australia	Australia	-34.9285	138.601																						2	2	2	2	2	2	2	2	2	2	2	2	2	2	2	2	2	2	2	2	2	2	2
	Boston, MA	US	42.3601	-71.0589																							1	1	1	1	1	1	1	1	1	1	1	1	1	1	1	1	1	1	1	1	1	1
	San Benito, CA	US	36.5761	-120.988																								2	2	2	2	2	2	2	2	2	2	2	2	2	2	2	2	2	2	2	2	2
		Belgium	50.5039	4.4699																									1	1	1	1	1	1	1	1	1	1	1	1	1	1	1	1	1	1	1	1
	Madison, WI	US	43.0731	-89.4012																												1	1	1	1	1	1	1	1	1	1	1	1	1	1	1	1	1
	Diamond Princess cruise ship	Others	35.4437	129.638																															61	61	61	61	64	64	64	135	135	135	175	175	175	218
	San Diego County, CA	US	32.7157	-117.161																																							1	1	1	1	2	2
	San Antonio, TX	US	29.4241	-98.4936																																												1
